# Supplementary material for: CWH43 Is a Novel Tumor Suppressor Gene with Negative Regulation of TTK in Colorectal Cancer
Source: Int J Mol Sci. 2023 Oct 17;24(20):15262. doi: 10.3390/ijms242015262 (PMC10607595; doi:10.3390/ijms242015262)
Supplement: Supplementary file 1 [file ijms-24-15262-s001.zip]

Archive with 1 entries (1 files):
- ijms-2620166-supplementary.pdf
